# Supplementary material for: The National NeuroAIDS Tissue Consortium (NNTC) Database: an integrated database for HIV-related studies
Source: Database (Oxford). 2015 Jul 30;2015:bav074. doi: 10.1093/database/bav074 (PMC4520230; doi:10.1093/database/bav074)
Supplement: Supplementary Data [file supp_bav074_SupplementrayMaterial.xlsx]

## Sheet: tissue types
Tissue name
astrocytes
basal ganglia
basilar artery
blood
brain
brain microvascular endothelium
brainstem
Brodmann area 10
Brodmann area 4
Brodmann area 46
Brodmann area 6
Brodmann area 8
Brodmann area 9
caudate
caudate nucleus
central nervous system
centrum semiovale
cerebellum
cerebral cortex
cerebrospinal fluid
cervical spinal cord
choroid plexus
choroid plexus epithelium
circle of Willis
coronary arteries
cortex
deep white matter
dorsal horns of cervical spinal cord
dorsal horns of lumbar spinal cord
dorsal root ganglion
dorsal striatum
dorsolateral prefrontal cortex
frontal cortex
frontal lobe
frontal white matter
globus pallidus
gray matter
head of caudate nucleus
hippocampus
kidney
liver
lumbar spinal cord
lymph node
lymphoid
macrophages
medial prefrontal cortex
meninges
microglia
middle cerebral artery
middle-frontal neocortex
midfrontal cortex
neocortex
neostriatum
nucleus accumbens
occipital lobe
oligodendrocytes
parietal cortex
parietal lobe
peripheral blood mononuclear cells
plasma
prefrontal cortex
putamen
sciatic nerve
serum
spinal cord
spleen
striatum
subcortex
substantia nigra
supraclinoid internal carotid artery
sural nerve
temporal cortex
temporal lobe
urine
vertebral artery
white matter

## Sheet: measurement types
Measurement name
amyloid beta plaques
arterial characteristics
cerebral amyloid angiopathy
data analysis
DNA levels
drug levels
endotoxin levels
enzyme activity
FACS data
gene expression profile
genotype
glycosaminoglycan levels
HIV envelope sequences
inhibition sensitivity
macrophage infectivity
miRNA levels
mRNA levels
neutralization sensitivity
pathologic analysis
pH values
phospho-Tau-immunoreactive neurites
protein levels
RNA integrity numbers
steroid levels
variable number tandem repeats

## Sheet: technology types
Technology name
absorption at specific wavelength
Agilent 2100 Bioanalyzer
allelic discrimination assay
Amplicor HIV-1 Monitor Test
Applied Biosystems 3730 DNA Analyzer
DNA microarray
EIA
ELISA
enzyme assay
flow cytometry
high-performance liquid chromatography
HIV Brain Sequence Database
Illumina Human Hap550K chips
immunofluorescence
immunohistochemistry
in situ hybridization
inhibition assay
light microscopy
Limulus amebocyte lysate assay
liquid chromatography-tandem mass spectrometry
mass spectrometry
multiplex immunoassay
nested PCR
neutralization assay
northern blot
pathogen microarray
pH meter
Prometheus IBD serology 7 panel
pyrosequencing
real time PCR
RFLP analysis
sequencing
SNaPshot Multiplex Kit
solution hybridization RNase protection assay
staining
statistics
urine dipstick
western blot

## Sheet: principle investigators
Principal investigator	Number of studies submitted
Ahuja, Sunil	1
Alirezaei, Mehrdad	1
Atwood, Walter	1
Ayyavoo, Velpandi	1
Berman, Joan	1
Ciborowski, Pawel	4
Clapham, Paul	2
Clifford, David	1
Cosenza-Nashat, Melissa	1
Desplats, Paula	1
Douglas, Steven	3
Ellis, Ron	1
Fischer-Smith, Tracy	1
Fox, Howard	3
Gabuzda, Dana	9
Garden, Gwenn	3
Gareth, John	1
Gelman, Benjamin	4
Goldberg, Concepcion	1
Goldstein, David	1
Gutierrez, Jose	1
Ho, Wenzhe	1
Hoke, Ahmet	1
Huang, DeRen	1
Jordan-Sciutto, Kelly	6
Klotman, Mary	1
Koralnik, Igor	1
Kreek, Mary-Jeanne	1
Kumar, Adarsh	1
Lee, Sunhee	2
Letendre, Scott	2
Levine, Andrew	3
Lipton, Stuart	1
Maeso, Javier	1
Melendez, Loyda	1
Meucci, Olimpia	3
Micheletti, Robert	1
Mocchetti, Italo	1
Moore, David	1
Morgello, Susan	3
Panos, Stella	1
Perides, George	1
Ransohoff, Richard	1
Rempel, Hans	1
Royal, Walter	1
Saijo, Kaoru	1
Saksena, Nitin	1
Scott, Erick	1
Singh, Kumud	4
Soontornniyomkij, Virawudh	1
Sullivan, Christopher	1
Tang, Shao-Jun	1
Tatro, Erick	1
Volsky, David	2
Walker, Ruth	2
Wiley, Clayton	1
Williams, Dionna	1
Wilson, Melinda	1
Wyatt, Christina	1
Zhou, Dejiang	1
Zink, M. Christine	1

## Sheet: published|unpublished studies
Unpublished
2002 - Perides, et al.
2013 - Li, et al.
2013 - Saijo, et al.
2015 - Haley, et al.
Published
2002 - Walker, et al.
2003 - Trillo-Pazos, et al.
2003 - Walker, et al.
2004 - Garden, et al.
2005 - Conejero-Goldberg, et al.
2005 - Gelman, et al.
2005 - Rempel, et al.
2006 - Cosenza-Nashat, et al.
2006 - Wheeler, et al.
2006 - Zhang, et al.
2007 - Huang, et al.
2007 - Jayadev, et al.
2007 - Kumar, et al.
2007 - Lindl, et al.
2007 - Rozek, et al.
2007 - Wang, et al.
2008 - Alirezaei, et al.
2008 - Ancuta, et al.
2008 - Bonneh-Barkay, et al.
2008 - Burdo, et al.
2008 - Fishman, et al.
2008 - Gonzalez-Maeso, et al.
2008 - Heinzen, et al.
2008 - Micheletti, et al.
2008 - Moll, et al.
2008 - Murray, et al.
2008 - Reynolds, et al.
2008 - Rozek, et al.
2008 - Seo, et al.
2008 - Wyatt, et al.
2008 - Yuferov, et al.
2009 - Clifford, et al.
2009 - Cosenza-Nashat, et al.
2009 - Heron, et al.
2009 - Levine, et al.
2009 - Tuluc, et al.
2009 - Wiederin, et al.
2009 - Wuthrich, et al.
2010 - Holman, et al.
2010 - Kamat, et al.
2010 - Nguyen, et al.
2010 - Pitcher, et al.
2010 - Tatro, et al.
2010 - Vinet-Oliphant, et al.
2010 - Wang, et al.
2010 - Yelamanchili, et al.
2011 - Akay, et al.
2011 - Borjabad, et al.
2011 - Cosenza-Nashat, et al.
2011 - Jayadev, et al.
2011 - Lehmann, et al.
2011 - Levine, et al.
2011 - Lyons, et al.
2011 - Monaco-Shawver, et al.
2011 - Shimizu, et al.
2011 - Singh, et al.
2011 - Zhou, et al.
2011b - Singh
2012 - Akay, et al.
2012 - Bachis, et al.
2012 - Banerjee, et al.
2012 - Croteau, et al.
2012 - Gelman, et al.
2012 - Gonzalez-Perez, et al.
2012 - Holman, et al.
2012 - Kamat, et al.
2012 - Nathamu, et al.
2012 - Pham, et al.
2012 - Rodriguez-Franco, et al.
2012 - Royal, et al.
2012 - Shi, et al.
2012 - Soontornniyomkij, et al.
2012 - Zhou, et al.
2012b - Croteau, et al.
2012b - Gelman, et al.
2012b - Kamat, et al.
2013 - Cassol, et al.
2013 - Colacurcio, et al.
2013 - Desplats, et al.
2013 - Gelman, et al.
2013 - O'Connell, et al.
2013 - Panos, et al.
2013 - Rooney, et al.
2013 - Tatro, et al.
2013 - Tran, et al.
2013 - Williams, et al.
2013b - Cassol, et al.
2014 - Gutierrez, et al.
2014 - Meulendyke, et al.
2014 - Pitcher, et al.
2014 - Tavazzi, et al.
